# Supplementary material for: The Escherichia coli Serogroup O1 and O2 Lipopolysaccharides Are Encoded by Multiple O-antigen Gene Clusters
Source: Front Cell Infect Microbiol. 2017 Feb 7;7:30. doi: 10.3389/fcimb.2017.00030 (PMC5293828; doi:10.3389/fcimb.2017.00030)
Supplement: Supplementary file 1 [file Table1.xlsx]

## Sheet: Table S1
Supplementary Table S1. Genetic structure of the O-antigen gene clusters of E. coli strains A47, CB11070, CB13533, CB14293, CB11127 and CB15123
Strain	Total size of contig (bp)	Number of putative ORFs	ORF	Gene name	Putative function	Location	Gene size (bp)	Protein size (aa)
A47	17371	13	PROKKA_00002	wekS	Phosphoglycerol transferase I	complement(1473..3101)	1629	542
			PROKKA_00003	orf3	N,N'-diacetylbacillosaminyl-diphospho-undecaprenol alpha-1,3-N-acetylgalactosaminyltransferase	complement(3624..4754)	1131	376
			PROKKA_00004	orf4	putative glycosyl transferase	complement(4764..5699)	936	311
			PROKKA_00005	wzy	O-antigene polymerase	complement(5830..6873)	1044	357
			PROKKA_00006	orf6	Glycosyl transferase family 2 - dTDP-rhamnosyl transferase	complement(6952..7872)	921	306
			PROKKA_00007	orf7	Glycosyl transferase family 2	complement(9222..10295)	1074	357
			PROKKA_00008	mnaA	UDP-N-acetylglucosamine 2-epimerase	complement(10361..11497)	1137	378
			PROKKA_00009	wzx	Putative O-antigen transporter	complement(11509..12786)	1278	425
			PROKKA_00010	rmlC	dTDP-4-dehydrorhamnose 3,5-epimerase	complement(12783..13316)	534	177
			PROKKA_00011	rmlA	Glucose-1-phosphate thymidylyltransferase	complement(13321..14199)	879	292
			PROKKA_00012	rmlD	dTDP-4-dehydrorhamnose reductase	complement(14257..15156)	900	299
			PROKKA_00013	rmlB	dTDP-glucose 4,6-dehydratase	complement(15156..16241)	1086	361
			PROKKA_00014	galF	UTP--glucose-1-phosphate uridylyltransferase	complement(16613..17209)	597	198
CB11070	10798	10	PROKKA_00001	orf1	galactosyltransferase	complement(285..1430)	1146	381
			PROKKA_00002	orf2	glycosyl transferase family protein - Rhamnosyltransferase (IPR006446)	complement(1432..2397)	961	321
			PROKKA_00003	wzy	O-antigen polymerase - epsG superfamily	complement(2372..3391)	1020	339
			PROKKA_00004	orf4	Glycosyltransferase - GTB superfamily	complement(3583..4656)	1074	357
			PROKKA_00005	mnaA	UDP-N-acetylglucosamine 2-epimerase	complement(4724..5857)	1134	377
			PROKKA_00006	wzx	O-antigen transporter	complement(5869..7146)	1278	425
			PROKKA_00007	rmlC	dTDP-4-dehydrorhamnose 3,5-epimerase	complement(7143..7676)	534	177
			PROKKA_00008	rmlA	glucose-1-phosphate thymidylyltransferase	complement(7681..8559)	879	292
			PROKKA_00009	rmlD	dTDP-4-dehydrorhamnose reductase	complement(8617..9516)	900	299
			PROKKA_00010	rmlB	dTDP-glucose-4,6-dehydratase	complement(9516..10601)	1086	361
CB13533	12315	10	PROKKA_00002	orf2	galactosyltransferase	complement(1563..2708)	1146	381
			PROKKA_00003	orf3	glycosyl transferase family protein	complement(2710..3675)	966	321
			PROKKA_00004	wzy	O-antigen polymerase epsG superfamily	complement(3650..4669)	1020	339
			PROKKA_00005	orf5	Glycosyltransferase - GTB superfamily	complement(4861..5934)	1074	357
			PROKKA_00006	mnaA	UDP-N-acetylglucosamine 2-epimerase	complement(6002..7135)	1134	377
			PROKKA_00007	wzx	O-antigen transporter	complement(7147..8424)	1278	425
			PROKKA_00008	rmlC	dTDP-4-dehydrorhamnose 3,5-epimerase	complement(8421..8954)	534	177
			PROKKA_00009	rmlA	glucose-1-phosphate thymidylyltransferase	complement(8959..9837)	878	292
			PROKKA_00010	rmlD	dTDP-4-dehydrorhamnose reductase	complement(9895..10794)	900	299
			PROKKA_00011	rmlB	dTDP-glucose-4,6-dehydratase	complement(10794..11879)	1086	361
CB14293	13006	12	PROKKA_00001	gnd (partial)	putative CDP-glycerol:poly(Glycerophosphate) glycerophosphotransferase	complement(1219..1419)	201	66
			PROKKA_00002	orf2	galactosyl transferase	complement(1563..2765)	1203	400
			PROKKA_00003	orf3	glycerol-3-phosphate cytidylyltransferase	complement(2710..3675)	966	321
			PROKKA_00004	wzy	O-antigen polymerase - epsG superfamily	complement(3650..4669)	1020	339
			PROKKA_00005	orf4	hypothetical protein	complement(4861..5934)	1074	357
			PROKKA_00006	mnaA	UDP-N-acetylglucosamine 2-epimerase	complement(6002..7135)	1134	377
			PROKKA_00007	wzx	O-antigen transporter	complement(7147..8424)	1278	425
			PROKKA_00008	rmlC	dTDP-4-dehydrorhamnose 3,5-epimerase	complement(8421..8954)	534	177
			PROKKA_00009	rmlA	glucose-1-phosphate thymidylyltransferase	complement(8959..9837)	879	292
			PROKKA_00010	rmlD	dTDP-4-dehydrorhamnose reductase	complement(9895..10794)	900	299
			PROKKA_00011	rmlB	dTDP-glucose-4,6-dehydratase	complement(10794..11879)	1086	361
			PROKKA_00012	galF	UTP--glucose-1-phosphate uridylyltransferase subunit	complement(12252..12848)	597	198
CB11127	15816	15	PROKKA_00001	rmlB	dTDP-glucose-4,6-dehydratase	565..1638	1074	357
			PROKKA_00002	rmlA	D-glucose-1-phosphate thymidylyltransferase	1639..2514	876	291
			PROKKA_00003	fdtA	dTDP-6-deoxy-3,4-keto-hexulose isomerase	2504..2899	396	131
			PROKKA_00004	fdtC	putative hexapeptide repeat acetyltransferase	2896..3357	462	153
			PROKKA_00005	fdtB	aminotransferase	3359..4462	1104	367
			PROKKA_00006	wzx	O-antigen flippase	4459..5724	1266	421
			PROKKA_00007	orf7	glycosyltransferase	5729..6970	1242	413
			PROKKA_00008	orf8	APC10-like hypothetical protein	6975..8048	1074	357
			PROKKA_00009	wzy	O-antigen polymerase - epsG superfamily	8052..9098	1047	348
			PROKKA_00010	orf10	glycosyltransferase	9095..9907	813	270
			PROKKA_00011	manC	mannose-1-phosphate guanylyltransferase	9900..11318	1419	472
			PROKKA_00012	orf12	transposase	11402..11923	522	173
			PROKKA_00013	orf13	transposase	12028..12750	723	240
			PROKKA_00014	manB	phosphomannomutase	12861..14231	1371	456
			PROKKA_00015	gnd	6-phosphogluconate dehydrogenase	14395..15738	1344	447
CB15123	14976	15	PROKKA_00001	rmlB	dTDP-glucose-4,6-dehydratase	131..1291	1161	386
			PROKKA_00002	rmlD	dTDP-4-dehydrorhamnose reductase	1291..2190	900	299
			PROKKA_00003	rmlA	glucose-1-phosphate thymidylyltransferase	2248..3126	879	292
			PROKKA_00004	fdtA	dTDP-6-deoxy-3,4-keto-hexulose isomerase	3140..3559	420	139
			PROKKA_00005	fdtC	putative hexapeptide repeat acetyltransferase	3537..4001	465	154
			PROKKA_00006	fdtB	aminotransferase	4006..5127	1122	373
			PROKKA_00007	wzx	O-antigen flippase	5111..6382	1272	423
			PROKKA_00008	orf8	glycosyltransferase	6395..7426	1032	343
			PROKKA_00009	rmlC	dTDP-4-dehydrorhamnose 3,5-epimerase	7439..7972	534	177
			PROKKA_00010	orf10	glycosyl transferase family protein	7998..8927	930	309
			PROKKA_00011	wzy	O-antigen polymerase - epsG superfamily	8967..10010	1044	347
			PROKKA_00012	orf12	glycosyl transferase group 2 family protein	10049..10804	756	251
			PROKKA_00013	orf13	glycosyl transferase, group 1 family protein	10818..11927	1110	369
			PROKKA_00014	manC	mannose-1-phosphate guanylyltransferase	11943..13364	1422	473
			PROKKA_00015	manB	phosphomannomutase	13385..14755	1371	456
