# Supplementary material for: The Escherichia coli Serogroup O1 and O2 Lipopolysaccharides Are Encoded by Multiple O-antigen Gene Clusters
Source: Front Cell Infect Microbiol. 2017 Feb 7;7:30. doi: 10.3389/fcimb.2017.00030 (PMC5293828; doi:10.3389/fcimb.2017.00030)
Supplement: Supplementary file 2 [file Table2.xlsx]

## Sheet: Feuil1
Supplementary Data S2. Sequence identity matrices of the nucleotide sequences of the O-AGC, the wzx and the wzy genes of O1 and O2 strains and variants thereof.
Sequence Identity Matrix for the nucleotide sequence of the O-AGC of O1 strains and variants thereof. The green bar is proportional to the identity percentage
Seq->	G1632	CB11070	CB13533	CB14293	A47
G1632	1	0.626	0.55	0.521	0.39
CB11070	0.626	1	0.872	0.825	0.473
CB13533	0.55	0.872	1	0.941	0.516
CB14293	0.521	0.825	0.941	1	0.552
A47	0.39	0.473	0.516	0.552	1
Sequence Identity Matrix for the nucleotide sequence of the wzx gene of O1 strains and variants thereof. The green bar is proportional to the identity percentage
Seq->	wzxG1632	wzxCB11070	wzxCB14293	wzxCB13533	wzxA47
wzxG1632	1	0.544	0.544	0.544	0.544
wzxCB11070	0.544	1	0.998	0.999	0.89
wzxCB14293	0.544	0.998	1	0.999	0.892
wzxCB13533	0.544	0.999	0.999	1	0.891
wzxA47	0.544	0.89	0.892	0.891	1
Sequence Identity Matrix for the nucleotide sequence of the wzy gene of O1 strains and variants thereof. The green bar is proportional to the identity percentage
Seq->	wzyG1632	wzyCB11070	wzyCB13533	wzyCB14293	wzyA47
wzyG1632	1	0.413	0.413	0.412	0.447
wzyCB11070	0.413	1	1	0.998	0.48
wzyCB13533	0.413	1	1	0.998	0.48
wzyCB14293	0.412	0.998	0.998	1	0.481
wzyA47	0.447	0.48	0.48	0.481	1
Sequence Identity Matrix for the nucleotide sequence of the wzx gene of O2 strains and variants thereof. The green bar is proportional to the identity percentage
Seq->	wzxG1674	wzxU18-41	wzxCB11127	wzxCB15123
wzxG1674	1	1	0.55	0.602
wzxU18-41	1	1	0.55	0.602
wzxCB11127	0.55	0.55	1	0.547
wzxCB15123	0.602	0.602	0.547	1
Sequence Identity Matrix for the nucleotide sequence of the wzy gene of O2 strains and variants thereof. The green bar is proportional to the identity percentage
Seq->	wzyG1674	wzyU18-41	wzyCB11127	wzyCB15123
wzyG1674	1	0.998	0.446	0.378
wzyU18-41	0.998	1	0.446	0.377
wzyCB11127	0.446	0.446	1	0.415
wzyCB15123	0.378	0.377	0.415	1
Sequence Identity Matrix for the nucleotide sequence of the O-AGC of O2 strains and variants thereof. The green bar is proportional to the identity percentage
Seq->	G1674	U18-41	CB11127	CB15123
G1674	1	0.917	0.409	0.526
U18-41	0.917	1	0.38	0.506
CB11127	0.409	0.38	1	0.475
CB15123	0.526	0.506	0.475	1
