# Supplementary material for: The Escherichia coli Serogroup O1 and O2 Lipopolysaccharides Are Encoded by Multiple O-antigen Gene Clusters
Source: Front Cell Infect Microbiol. 2017 Feb 7;7:30. doi: 10.3389/fcimb.2017.00030 (PMC5293828; doi:10.3389/fcimb.2017.00030)
Supplement: Supplementary file 3 [file Table3.xlsx]

## Sheet: Table S3
Supplementary Table S3: Results of Blast search for each ORF of the O1 and O2 variant O-AGC. When several results were obtained (Query name indicated in bold italic), only the best hit is indicated.
Strain	Gene name or function	Query	Max score	Total score	Query cover	E value	Ident	Accession	Match location in subject	Query sequence
A47	wekS	PROKKA_00002	2182	2182	1	0	0.91	GU299792.1	13608-15235	>PROKKA_00002 mdoB Phosphoglycerol transferase I 1473:3101 reverse ATGAACTTTATGTGTATTATTAGAATAATTTTGCCTTTCTGTATTTTTGTGAGTATTCTACTTTACTCTGGAAGGACGGATTGTGTTTTTATATTTACTATTGAGTACACACTAACAAGTGTGGCAATTTTTTTGATAAAAAAAAAGATTGTAAGCAATATTTTGTGGGGGGGGTATCTATCCATTCTGGGCGTACAGGCAGCGTCGCTATTTAGTTCAGGGCAATATTTGATGCCTCTTGCCTTGTCGAATGCTGCAGAAATTGAATCACTAGGCATCGGTGAGCTAATTAAAGTTGTTTTTGTGTTTGTTTTATTTGTTATAGTTTCATT…
	Glycosyl transferase	PROKKA_00003	1707	1707	1	0	0.94	KJ755557.1	4519-3389	>PROKKA_00003 pglA N,N'-diacetylbacillosaminyl-diphospho-undecaprenol alpha-1,3-N-acetylgalactosaminyltransferase 3624:4754 reverse ATGCCTCGTAAAAAAATTTTGCTTGTCGCAAATACACTCTGGTCGATATACAATTTCCGAAAAGGATTAATAAAAAGTTTAATTGAAAAAGGATATGATGTTACCATTGTTGCTCCAGAAGATAACCATTTGAAAAATATCGTCGATTTAGGGTGTAAGTTTGAATCAATTTCTGTTTCCTCACAAGGGAAAAATCCACTTAAAGATTTAATGTTATTATTAAAGCTAATAAAAATATATAAGAAAATAAGACCTGATTTTATTTTT…
	Glycosyl transferase	PROKKA_00004	1358	1358	1	0	0.93	KJ755557.1	5464-4529	>PROKKA_00004 PROKKA_00004 putative glycosyl transferase 4764:5699 reverse ATGAAATTAAAAAGCATGGCTGTTTTATTATCGAGTTATAATGGGGAGAAGTATATTAGCGAACAATTGGACTCAATAACAAAATGCTATAGAGATTTCGATTTACATATTCATATAAGAGATGATGGTTCAGTTGATTCAACATGTGAAATTATTAAAGAGTATATATCAAAGGATGATTCTATATTTTTGTATGAGGGTGATAACATTGGTGTCATAGCCAGTTTTTTGTGGTTGGTTGAGAATGTTGGAGACTATGACTATTACGCTTTTTGCGATCAGGATGATATATGGGAACCTCTTAAATTGATTGCAGCTACAACT…
	wzy	PROKKA_00005	1303	1303	1	0	0.89	KJ755557.1	6596-5553	>PROKKA_00005 PROKKA_00005 wzy 5830:6873 reverse ATGTTTTTATACCTCACGATATTTATATGCATTTCTATTCTATCTTTTCTGCCGAATCAGAAATATGTGTTAAAAGTAATAATGTTTTTTTTACTTTTAATGTGTGCATTCCGAAGCGAGTTTGTCGATAGGGATTATACAAACTATATTACGCTAATTTTTGAGTCAGCAAATAACTTATTTTATCCAATAGAGCCATCATTTAAATTAATAAGTTTTATTGCTGTTAATATATTTAATGGATATTATTTTGTTTTTATTGTTTTTGCGCTGATATCTGTCTCCTTAAAATATAATATAATTAAAAAATCCTCACCATTTTTACTGCTATCTGTACTTGTGTATTACTC…
	Glycosyl transferase	PROKKA_00006	1214	1214	1	0	0.9	KJ755557.1	7586-6666	>PROKKA_00006 PROKKA_00006 Glycosyl transferase family 2 6952:7872 reverse ATGACAGAACAAGATAAATGTATTATTGCAGTAGTGGTCCTTTTCAGACCTGAAATTGTACGCATACATGGATTACTGAAAAGTATAATTATGCAAGTAGACAAGGTTATTCTTATCGACAACACAGATGAGTCTAATTTAAAAATACCTGATTCTGAGTTTGAGTCGTATGGAGAAAAAATTGAACATTATCGACTAAATTACAATCTAGGCATTGCAAAAGCTCAGAACATTGGAATTCATTATGCCAAAAAATCGAAAGCATCTCATATTTTATTTTTGGATCAAGACAGTATCGTTCCGGAAGAAATGATTAAAACATTG…
	Glycosyl transferase	PROKKA_00007	No significant similarity found.							>PROKKA_00007 PROKKA_00007 hypothetical protein 9222:10295 reverse ATGATTTTGTTTATAGCAGATTTTCCGACAGCAGAGAATGTTCGTGATGGTATGTTTCAAAGAATTGCTGCAATAGATTCTTTGACAAAAAATGAGGAGAGGGTTTATTTAAATATATCATTTAAAAAAAATAAAAAAAGAAAAATCTCTGTTTACGATAATTGCAAAGTAGAGAGCCTAAATTATTTTCTACATAATCTAACGATAACTAAATATTTAAAGAAAGCTACAATAATATATGTTCACTCAGTATATAATATGTTGAAAATTTTTCCTTTTGGTGATTATAAAAAGATCATTCTCGATATACACGGGGTAGTTCCTGAGGAAAT…
	mnaA	PROKKA_00008	No significant similarity found.							>PROKKA_00008 wecB UDP-N-acetylglucosamine 2-epimerase 10361:11497 reverse ATGAAAAAGATATTTTTAATATTTGGTACTCGACCAGAAGCAATAAAAATGGCTCCCTTAATAGAAAAATTAAAGGGCGATAATAGATTTTGCTGCAAGGTTTGTGTGACGGGCCAGCACCGTGAAATGCTCGATCAAGTTTTAGAACTTTTCCAAATTAAACCGGACTACGATTTAAATGTAATGAAGCCGGGACAAACACTTGTATCGCTGACTAGCATTATCTTATACAAGCTAAATGTGATCTTTTCAGCAGATAAACCCGATATGATTCTTGTTCATGGGGATACCACAACTACTTTAGCTGCGTCCCTTGCTGCATAT…
	wzx	PROKKA_00009	723	723	0.97	0	0.77	JX975340.1	3567-4809	>PROKKA_00009 rfbX Putative O-antigen transporter 11509:12786 reverse GTGAGTAAAATTAAGCAAGAGGTTTCTTTGTTGATAAATAAAGAATACAAAAATGTAATATATAATGCTGGATATTTACTTTGCACACAAGGTGTTGCGTATCTTTCACCAATTATCGTGCTAGGTCATCTTATAACAACCTTGGGCATTGATGGCTTTGGTAAATATGCATTTGCATTGGTATTGATGGCGTATTTCCAGGTTGTCATTGATTATGGATTTGCTTACAGTGCCAGTCGAGCTATATCTCAAAGTAGAGATAATATTTGTCAAATATCACGTATATACTATGCAATTAATTTTGTTAAATTTGTTTTAACATTTCTGCT…
	rmlC	PROKKA_00010	688	688	0.77	0	0.97	EU294171.1	3032-3445	>PROKKA_00010 rfbC dTDP-4-dehydrorhamnose 3,5-epimerase 12783:13316 reverse ATGAACGTAATTAAAACAGAGATTCCAGACGTATTAATTTTCGAACCGAAAGTTTTTGGTGACGAGCGCGGTTTCTTTTTCGAGAGCTTTAACCAGAAGGTTTTTGAGGAAGCTGTAGGCCGCAAAGTTGAATTTGTCCAGGATAACCATTCGAAGTCTTGTAAAGGTGTTTTACGCGGACTGCATTATCAGTTAGAACCTTATGCACAAGGAAAGTTGGTGCGCTGCGTTGTTGGTGAAGTTTTTGACGTAGCGGTTGATATTCGTAAATCGTCACCAACTTTTGGCAAATGGGTTGGGGTGAATTTATCTGCTGAGAATAA…
	rmlA	PROKKA_00011	1624	1624	1	0	1	KJ778804.1	2150-3028	>PROKKA_00011 rmlA Glucose-1-phosphate thymidylyltransferase 13321:14199 reverse ATGAAAACGCGTAAAGGTATTATTTTAGCGGGTGGTTCTGGTACACGTCTTTATCCTGTGACTATGGCTGTCAGTAAACAGCTATTACCTATTTATGATAAACCGATGATCTATTATCCGCTCTCTACACTGATGTTGGCGGGTATTCGCGATATTCTAATTATAAGTACGCCACAGGATACTCCTCGTTTTCAACAACTGTTGGGTGACGGGAGCCAGTGGGGCCTGAATCTTCAGTACAAAGTGCAACCAAGTCCAGATGGTCTTGCGCAAGCATTTATCATCGGTGAAGAATTTATCGGTGGTGATGATTGTGCT…
	rmlD	PROKKA_00012	1663	1663	1	0	1	KJ778804.1	1193-2092	>PROKKA_00012 rfbD dTDP-4-dehydrorhamnose reductase 14257:15156 reverse ATGAATATTCTCCTTTTCGGCAAAACAGGGCAGGTCGGTTGGGAACTACAGCGTGCTCTGGCACCTTTGGGTAATTTGATTGCTCTTGATGTTCACTCCACTGATTATTGTGGTGATTTTAGTAATCCTGAAGGTGTAGCTGAAACCGTCAAAAAAATTCGCCCTGATGTTATTGTTAATGCTGCGGCTCATACCGCAGTAGATAAGGCTGAGTCAGAACCCGAATTTGCACAATTACTCAATGCGACCAGCGTTGAATCAATTGCAAAAGCGGCTAATGAAGTTGGGGCCTGGGTAATTCATTACTCAACTGACTACGTATTTCCG…
	rmlB	PROKKA_00013	2006	2006	1	0	1	AB812028.1	2346-3431	>PROKKA_00013 rfbB dTDP-glucose 4,6-dehydratase 15156:16241 reverse GTGAAGATACTTGTTACTGGTGGCGCAGGATTTATTGGTTCTGCAGTAGTTCGTCACATTATAAATAATACGCAGGATAGTGTTGTTAATGTCGATAAATTAACGTACGCCGGAAACCTGGAATCACTTGCTGATGTTTCTGATTCTGAACGCTATGTTTTTGAACATGCGGATATTTGCGATGCTGCTGCAATGGCGCGGATTTTTGCTCAGCATCAGCCGGATGCAGTGATGCACCTGGCTGCTGAAAGCCATGTGGATCGTTCAATTACAGGCCCTGCGGCATTTATTGAAACCAATATTGTTGGTACTTATGTCCTTTTGGAAGCGG…
	galF	PROKKA_00014	1103	1103	1	0	1	AB812028.1	1378-1974	>PROKKA_00014 galF UTP--glucose-1-phosphate uridylyltransferase 16613:17209 reverse ATGAACGTACGTCAGGGCGAACCTTTAGGTTTAGGTCACTCCATTTTGTGTGCACGACCCGCCATTGGTGACAACCCATTTGTCGTGGTGCTGCCAGACGTTGTGATCGACGACGCCAGTGCCGATCCGCTGCGTTACAACCTTGCTGCCATGATTGCGCGTTTCAATGAAACGGGCCGTAGCCAGGTGCTGGCAAAACGTATGCCGGGTGACCTCTCTGAATACTCCGTTATTCAGACCAAAGAACCACTGGATCGTGAAGGTAAAGTCAGCCGCATTGTTGAATTTATCGAAAAACCGGATCAGCCGCAGACG…
CB11070	Galactosyl transferase	PROKKA_00001	No significant similarity found.							>PROKKA_00001 wbgM galactosyltransferase WbgM 285:1430 reverse ATGATTAAAATTGCTCACATACAACTTCTTCCGCTATTAAGTGGTGTCCAACGAGTTTGCCTGGACGAATTAATTCGTCTTGACCCAAGGACATTTGATAGGTATTTGATATGTAAAGAGGAGGGCCCCCTAACAATTGAAGCGCAAAAATATGGAATAAAATGTTTATTCGTGAAATCTCTTGTTAGAGAGATATCGTTAAAAAACGATTTTAAAGCACTTTGGTATTTATGGAAACTTATTAAGCAGCATAATTTTGATATCGTTCATACCCACTCATCTAAGACTGGGGTGCTAGGACGAGTTGCTGCGTGGCTAGGTAGCACGAAACTGATA…
	Glycosyl transferase	PROKKA_00002	475	475	0.99	6e-130	0.76	JX975340.1	8691-9657	>PROKKA_00002 PROKKA_00002 glycosyl transferase family protein 1432:2397 reverse ATGTTAATCCAATCATTAAATTTTAAATTAAATGATAAGAAGGAATTTATTGTGTCATCAGAAGCTTCATCTGTAACAGCGATCCTTGTTACATTCAACCCGGAACCAAATATATTTCATAAAGTAATAAACTCTTTATCTTCACAAATACAAAATATTATTGTTGTTGATAATTCATCCAAAAACAGAAAGGAATTCGAATTTTTTCTAAACCAGCAAAATGGTATAATATTGTTGCCCCAAGAGAATAATATAGGATTGGCGGCAGCACAAAATATCGGCATTAAATATGCAAAAGATATATTAAATTCGACACAT…
	wzy	PROKKA_00003	No significant similarity found.							>PROKKA_00003 PROKKA_00003 hypothetical protein 2372:3391 reverse ATGCAAATAAGAACTCGTAATTTATTGTTTTTTATAATGGTGCTGTGTGCTACCATTTTTGCTATGAAAATAATGCCATATTCTAACGACCATCAAGCATATTTGGATTTATATAAATTTACTATCTATGATTCATCTTATGAAAGAATGGAAGTCGGATTCAAAAGTTTTATGGTGTTATTTAAATCAATAGATTTTAGTTTTGAATTTCTTTGGCTTTTAATTGCTTTTACTTCCGTACTATTAAAATTTTATGTACTAAAATCGTTTGATTCAAAAATCTCAGTATTATTTTGGCTATATTTTCTATATTGCATATCATTATTGGCTTTA…
	Glycosyl transferase	PROKKA_00004	No significant similarity found.							>PROKKA_00004 PROKKA_00004 hypothetical protein 3583:4656 reverse ATGATTTTGTTTATAGCTGACTTTCCTACAGAAGAAAATATTCGTGATGGTATGTTTCAAAGAATTTCTGCGATAGATTCTTTAACGCAAAATAAGGAGAGAGTATATTTAAATATTTCTTTTAGGAAAAATACAAAAAGAAAAATATCTGTTTACGATACTTGCAAAGTAGAGAGTCTAAATTATTTTTTACATAATCGGACAATAAGAGAATATTTAAAAAAAGCTACGATAATTTATGTTCACTCAGTATATAACATGTTGAAAATATATCCCTTTGGTGATTTTAAGAAAATTATTCTTGATATACACGGGGTAGTCCCTGAGGAAATG…
	mnaA	PROKKA_00005	No significant similarity found.							>PROKKA_00005 rffE UDP-N-acetylglucosamine 2-epimerase 4724:5857 reverse ATGAAAAAGATATTTCTAATTTTTGGTACTCGACCAGAAGCAATAAAAATGGCTCCTTTAATTGAAAGCTTAAAGGGGGATAATAGATTTTGCTGCAAGGTTTGTGTAACGGGCCAGCATCGTGAAATGCTTGATCAAGTTTTAGACCTGTTCCAAATAAAACCGGACTATGATTTAAATGTAATGAAGCCGGGACAAACACTTGTGTCTCTGACTAGTATTATCTTAGACAAGCTTAATGAGATCTTTATAGCAGATAAACCCGATATGATTCTCGTTCATGGAGATACAACTACTACTATAGCTGCGTCCCTTGCAGCATATTA…
	wzx	PROKKA_00006	726	726	0.98	0	0.77	JX975340.1	3567-4823	>PROKKA_00006 PROKKA_00006 O-antigen transporter 5869:7146 reverse GTGAGTGGAATTACGCAAGAGGTTTTTTTGTTGATAAATAAAGATTACAAAAATGTAATATATAATGCTGGCTATTTGCTATGTACTCAAGGTTTTGCGTATCTTGCACCGATTATCGTGCTGGGTCATCTTATAACAACCTTGGGAATTGATGGCTTTGGCAAATATGCATTTGCATTGGTACTGATGGCTTATTTCCAGGTTGTTATTGATTATGGATTTGCTTACAGTTCCAGTCGAGCTGTTTCACAAAGTAGGGATAATATTTGTCAAATATCACGTATATATTTCGCAACCAATTTCATCAAAATTGTTCTAACAATTTTATTATA…
	rmlC	PROKKA_00007	682	682	0.77	0	0.96	LM997143.1	180127-180540	>PROKKA_00007 rmlC dTDP-4-dehydrorhamnose 3,5-epimerase 7143:7676 reverse ATGAACGTAATTAAAACAGAAATTCCAGATGTACTGATTTTTGAACCGAAAGTTTTTGGTGATGAGCGTGGTTTCTTTATGGAAAGCTTTAATCAGAAAGTTTTTGAAGAAGCTGTAGGGCGGAAGGTTGAATTTGTTCAGGATAATCATTCTAAATCATCTAAGGGTGTGTTACGCGGACTGCACTATCAGCTGGAACCTTATGCTCAAGGTAAATTAGTTCGTTGTGTGGTCGGTGAAGTATTTGATGTAGCAGTTGATATTCGTAAATCGTCACCTACATTTGGGAAATGGGTTGGGGTGAATTTGTCTGCTGAGAATAAGC…
	rmlA	PROKKA_00008	1469	1469	1	0	0.97	EU294168.1	3180-4058	>PROKKA_00008 rfbA glucose-1-phosphate thymidylyltransferase 7681:8559 reverse ATGAAAACGCGTAAAGGTATTATTTTAGCGGGTGGCTCTGGTACTCGTCTTTATCCTGTGACTATGGCTGTCAGTAAACAGCTATTACCTATTTATGATAAGCCGATGATCTATTACCCGCTCTCTACACTAATGTTAGCGGGTATTCGCGATATTCTGATTATAAGTACGCCACAGGATACTCCTCGTTTTCAACAACTGCTGGGTGACGGGAGCCAGTGGGGCCTGAATCTTCAGTACAAAGTGCAACCGAGTCCGGATGGTCTTGCGCAGGCATTTATCATCGGTGAAGAGTTTATCGGTGGTGATGATTGTGCTTT…
	rmlD	PROKKA_00009	1596	1596	1	0	0.99	EU294170.1	2262-3161	>PROKKA_00009 rmlD dTDP-4-dehydrorhamnose reductase 8617:9516 reverse ATGAATATCCTCCTTTTTGGCAAAACAGGGCAGGTAGGTTGGGAGCTACAGCGTGCTCTGGCACCGCTGGGTAATTTGATTGCTCTTGATGTTCACTCCACTGATTACTGTGGTGATTTTAGTAATCCTGAAGGTGTAGCTGAAACCGTAAGAAGCATTCGGCCTGATATTATTGTCAACGCAGCCGCTCACACCGCAGTAGACAAAGCAGAATCAGAACCGGAGTTTGCACAATTACTTAACGCGACGAGTGTCGAAGCGATCGCGAAAGCAGCCAATGAAGTCGGCGCCTGGGTTATTCACTACTCTACTGACTACGTATTTCCGGG…
	rmlB	PROKKA_00010	1938	1938	0.99	0	0.99	GU068044.1	1257-2341	>PROKKA_00010 rfbB dTDP-glucose-4,6-dehydratase 9516:10601 reverse GTGAAAATACTTGTTACTGGTGGCGCAGGATTTATTGGTTCTGCTGTAGTTCGTCACATTATAAATAATACGCAGGATAGTGTTGTTAATGTCGATAAATTAACGTACGCCGGAAACCTGGAATCACTTGCTGATGTTTCTGATTCTGAACGCTATGTTTTTGAACATGCGGATATTTGCGATGCTGCTGCAATGGCGCGGATTTTTGCTCTGCATCAGCCGGATGCAGTGATGCACCTGGCTGCTGAAAGCCATGTGGATCGTTCAATTACAGGCCCTGCGGCATTTATTGAAACCAATATTGTTGGTACTTATGTCCTTTTGGAAGCGGC…
CB13533	Galactosyl transferase	PROKKA_00002	No significant similarity found.							>PROKKA_00002 wbgM galactosyltransferase WbgM 1563:2708 reverse ATGATTAAAATTGCTCACATACAACTTCTTCCGCTATTAAGTGGTGTCCAACGAGTTTGCCTGGACGAATTAATTCGTCTTGACCCAAGGACATTTGATAGGTATTTGATATGTAAAGAGGAGGGCCCCCTAACAATTGAAGCGCAAAAATATGGAATAAAATGTTTATTCGTGAAATCTCTTGTTAGAGAGATATCGTTAAAAAACGATTTTAAAGCACTTTGGTATTTATGGAAACTTATTAAGCAGCATAATTTTGATATCGTTCATACCCACTCATCTAAGACTGGGGTGCTAGGACGAGTTGCTGCGTGGCTAGGTAGCACGAAACTGAT…
	Glycosyl transferase	PROKKA_00003	475	475	0.99	6e-130	0.76	JX975340.1	8691-9657	>PROKKA_00003 PROKKA_00003 glycosyl transferase family protein 2710:3675 reverse ATGTTAATCCAATCATTAAATTTTAAATTAAATGATAAGAAGGAATTTATTGTGTCATCAGAAGCTTCATCTGTAACAGCGATCCTTGTTACATTCAACCCGGAACCAAATATATTTCATAAAGTAATAAACTCTTTATCTTCACAAATACAAAATATTATTGTTGTTGATAATTCATCCAAAAACAGAAAGGAATTCGAATTTTTTCTAAACCAGCAAAATGGTATAATATTGTTGCCCCAAGAGAATAATATAGGATTGGCGGCAGCACAAAATATCGGCATTAAATATGCAAAAGATATATTAAATTCGACACAT…
	wzy	PROKKA_00004	No significant similarity found.							>PROKKA_00004 PROKKA_00004 hypothetical protein 3650:4669 reverse ATGCAAATAAGAACTCGTAATTTATTGTTTTTTATAATGGTGCTGTGTGCTACCATTTTTGCTATGAAAATAATGCCATATTCTAACGACCATCAAGCATATTTGGATTTATATAAATTTACTATCTATGATTCATCTTATGAAAGAATGGAAGTCGGATTCAAAAGTTTTATGGTGTTATTTAAATCAATAGATTTTAGTTTTGAATTTCTTTGGCTTTTAATTGCTTTTACTTCCGTACTATTAAAATTTTATGTACTAAAATCGTTTGATTCAAAAATCTCAGTATTATTTTGGCTATATTTTCTATATTGCATATCATTATTGGCTTTA…
	Glycosyl transferase	PROKKA_00005	No significant similarity found.							>PROKKA_00005 PROKKA_00005 hypothetical protein 4861:5934 reverse ATGATTTTGTTTATAGCTGACTTTCCTACAGAAGAAAATATTCGTGATGGTATGTTTCAAAGAATTTCTGCGATAGATTCTTTAACGCAAAATAAGGAGAGAGTATATTTAAATATTTCTTTTAGGAAAAATACAAAAAGAAAAATATCTGTTTACGATACTTGCAAAGTAGAGAGTCTAAATTATTTTTTACATAATCGGACAATAAGAGAATATTTAAAAAAAGCTACGATAATTTATGTTCACTCAGTATATAACATGTTGAAAATATATCCCTTTGGTGATTTTAAGAAAATTATTCTTGATATACACGGGGTAGTCCCTGAGGAAATG…
	mnaA	PROKKA_00006	No significant similarity found.							>PROKKA_00006 rffE UDP-N-acetylglucosamine 2-epimerase 6002:7135 reverse ATGAAAAAGATATTTCTAATTTTTGGTACTCGACCAGAAGCAATAAAAATGGCTCCTTTAATTGAAAGCTTAAAGGGGGATAATAGATTTTGCTGCAAGGTTTGTGTAACGGGCCAGCATCGTGAAATGCTTGATCAAGTTTTAGACCTGTTCCAAATAAAACCGGACTATGATTTAAATGTAATGAAGCCGGGACAAACACTTGTGTCTCTGACTAGTATTATCTTAGACAAGCTTAATGAGATCTTTATAGCAGATAAACCCGATATGATTCTCGTTCATGGAGATACAACTACTACTATAGCTGCGTCCCTTGCAGCATATTA…
	wzx	PROKKA_00007	721	721	0.98	0	0.77	JX975340.1	3567-4823	>PROKKA_00007 PROKKA_00007 O-antigen transporter 7147:8424 reverse GTGAGTGGAATTACGCAAGAGGTTTTTTTGTTGATAAATAAAGATTACAAAAATGTAATATATAATGCTGGCTATTTGCTATGTACTCAAGGTTTTGCGTATCTTGCACCGATTATCGTGCTGGGTCATCTTATAACAACCTTGGGAATTGATGGCTTTGGCAAATATGCATTTGCATTGGTACTGATGGCTTATTTCCAGGTTGTTATTGATTATGGATTTGCTTACAGTTCCAGTCGAGCTGTTTCACAAAGTAGGGATAATATTTGTCAAATATCACGTATATATTTCGCAACCAATTTCATCAAAATTGTTCTAACAATTTTATTATA…
	rmlC	PROKKA_00008	682	682	0.77	0	0.96	LM997143.1	180127-180540	>PROKKA_00008 rmlC dTDP-4-dehydrorhamnose 3,5-epimerase 8421:8954 reverse ATGAACGTAATTAAAACAGAAATTCCAGATGTACTGATTTTTGAACCGAAAGTTTTTGGTGATGAGCGTGGTTTCTTTATGGAAAGCTTTAATCAGAAAGTTTTTGAAGAAGCTGTAGGGCGGAAGGTTGAATTTGTTCAGGATAATCATTCTAAATCATCTAAGGGTGTGTTACGCGGACTGCACTATCAGCTGGAACCTTATGCTCAAGGTAAATTAGTTCGTTGTGTGGTCGGTGAAGTATTTGATGTAGCAGTTGATATTCGTAAATCGTCACCTACATTTGGGAAATGGGTTGGGGTGAATTTGTCTGCTGAGAATAAGC…
	rmlA	PROKKA_00009	1469	1469	1	0	0.97	EU294168.1	3180-4058	>PROKKA_00009 rfbA glucose-1-phosphate thymidylyltransferase 8959:9837 reverse ATGAAAACGCGTAAAGGTATTATTTTAGCGGGTGGCTCTGGTACTCGTCTTTATCCTGTGACTATGGCTGTCAGTAAACAGCTATTACCTATTTATGATAAGCCGATGATCTATTACCCGCTCTCTACACTAATGTTAGCGGGTATTCGCGATATTCTGATTATAAGTACGCCACAGGATACTCCTCGTTTTCAACAACTGCTGGGTGACGGGAGCCAGTGGGGCCTGAATCTTCAGTACAAAGTGCAACCGAGTCCGGATGGTCTTGCGCAGGCATTTATCATCGGTGAAGAGTTTATCGGTGGTGATGATTGTGCTTT…
	rmlD	PROKKA_00010	1596	1596	1	0	0.99	EU294170.1	2262-3161	>PROKKA_00010 rmlD dTDP-4-dehydrorhamnose reductase 9895:10794 reverse ATGAATATCCTCCTTTTTGGCAAAACAGGGCAGGTAGGTTGGGAGCTACAGCGTGCTCTGGCACCGCTGGGTAATTTGATTGCTCTTGATGTTCACTCCACTGATTACTGTGGTGATTTTAGTAATCCTGAAGGTGTAGCTGAAACCGTAAGAAGCATTCGGCCTGATATTATTGTCAACGCAGCCGCTCACACCGCAGTAGACAAAGCAGAATCAGAACCGGAGTTTGCACAATTACTTAACGCGACGAGTGTCGAAGCGATCGCGAAAGCAGCCAATGAAGTCGGCGCCTGGGTTATTCACTACTCTACTGACTACGTATTTCCGG…
	rmlB	PROKKA_00011	1938	1938	0.99	0	0.99	GU068044.1	1257-2341	>PROKKA_00011 rfbB dTDP-glucose-4,6-dehydratase 10794:11879 reverse GTGAAAATACTTGTTACTGGTGGCGCAGGATTTATTGGTTCTGCTGTAGTTCGTCACATTATAAATAATACGCAGGATAGTGTTGTTAATGTCGATAAATTAACGTACGCCGGAAACCTGGAATCACTTGCTGATGTTTCTGATTCTGAACGCTATGTTTTTGAACATGCGGATATTTGCGATGCTGCTGCAATGGCGCGGATTTTTGCTCTGCATCAGCCGGATGCAGTGATGCACCTGGCTGCTGAAAGCCATGTGGATCGTTCAATTACAGGCCCTGCGGCATTTATTGAAACCAATATTGTTGGTACTTATGTCCTTTTGGAAGCGG…
CB14293	gnd (partial)	PROKKA_00001	250	250	0.73	8e-63	0.97	CP002291.1	2293361-2293215	>PROKKA_00001 PROKKA_00001 hypothetical protein 1219:1419 reverse ATGATAAATAAACATATATTATTTATCATAATTATATGTTACAACATGTGTCAATCTGGCACGGTGACTACCCCCCTGACAGGAGTAAACAATGTCAAAGCAACAGATCGGCGTAGTCGGTATGGCAGTGATGGGGCGCAACCTTGCGCTCAACATCGAAAGCCGTGGTTATACCGTCTCTATTTTCAACCGTTCCCGTGA
	Galactosyl transferase	PROKKA_00002	No significant similarity found.							>PROKKA_00002 wbgM galactosyltransferase WbgM 1563:2765 reverse TTGCATTTAAGGACGGCGTTTCTGGTAAGTTTGGGCCTTGTAAGTATAAGTTTTGATATGATTAAAATTGCTCACATACAACTTCTTCCGCTATTAAGTGGTGTCCAACGAGTTTGCCTGGACGAATTAATTCGTCTTGACCCAAGGACATTTGATAGGTATTTGATATGTAAAGAGGAGGGCCCCCTAACAATTGAAGCGCAAAAATATGGAATAAAATGTTTATTCGTGAAATCTCTTGTTAGAGAGATATCGTTAAAAAACGATTTTAAAGCACTTTGGTATTTATGGAAACTTATTAAGCAGCATAATTTTGATATCGTTCATACCCACTC…
	Glycosyl transferase	PROKKA_00003	475	475	0.99	6e-130	0.76	JX975340.1	8691-9657	>PROKKA_00003 PROKKA_00003 glycosyl transferase family protein 2710:3675 reverse ATGTTAATCCAATCATTAAATTTTAAATTAAATGATAAGAAGGAATTTATTGTGTCATCAGAAGCTTCATCTGTAACAGCGATCCTTGTTACATTCAACCCGGAACCAAATATATTTCATAAAGTAATAAACTCTTTATCTTCACAAATACAAAATATTATTGTTGTTGATAATTCATCCAAAAACAGAAAGGAATTCGAATTTTTTCTAAACCAGCAAAATGGTATAATATTGTTGCCCCAAGAGAATAATATAGGATTGGCGGCAGCACAAAATATCGGCATTAAATATGCAAAAGATATATTAAATTCGACACAT…
	wzy	PROKKA_00004	No significant similarity found.							>PROKKA_00004 PROKKA_00004 hypothetical protein 3650:4669 reverse ATGCAAATAAGAACTCGTAATTTATTGTTTTTTATAATGGTGCTGTGTGCTACCATTTTTGCTATGAAAATAATGCCATATTCTAACGACCATCAAGCATATTTGGATTTATATAAATTTACTATCTATGATTCATCTTATGAAAGAATGGAAGTCGGATTCAAAAGTTTTATGGTGTTATTTAAATCAATAGATTTTAGTTTTGAATTTCTTTGGCTTTTAATTGCTTTTACTTCCGTACTATTAAAATTTTATGTACTAAAATCGTTTGATTCAAAAATCTCAGTATTATTTTGGCTATATTTTCTATATTGCATATCATTATTGGCTTTA…
	Glycosyl transferase	PROKKA_00005	No significant similarity found.							>PROKKA_00005 PROKKA_00005 hypothetical protein 4861:5934 reverse ATGATTTTGTTTATAGCTGACTTTCCTACAGAAGAAAATATTCGTGATGGTATGTTTCAAAGAATTTCTGCGATAGATTCTTTAACGCAAAATAAGGAGAGAGTATATTTAAATATTTCTTTTAGGAAAAATACAAAAAGAAAAATATCTGTTTACGATACTTGCAAAGTAGAGAGTCTAAATTATTTTTTACATAATCGGACAATAAGAGAATATTTAAAAAAAGCTACGATAATTTATGTTCACTCAGTATATAACATGTTGAAAATATATCCCTTTGGTGATTTTAAGAAAATTATTCTTGATATACACGGGGTAGTCCCTGAGGAAATG…
	mnaA	PROKKA_00006	No significant similarity found.							>PROKKA_00006 rffE UDP-N-acetylglucosamine 2-epimerase 6002:7135 reverse ATGAAAAAGATATTTCTAATTTTTGGTACTCGACCAGAAGCAATAAAAATGGCTCCTTTAATTGAAAGCTTAAAGGGGGATAATAGATTTTGCTGCAAGGTTTGTGTAACGGGCCAGCATCGTGAAATGCTTGATCAAGTTTTAGACCTGTTCCAAATAAAACCGGACTATGATTTAAATGTAATGAAGCCGGGACAAACACTTGTGTCTCTGACTAGTATTATCTTAGACAAGCTTAATGAGATCTTTATAGCAGATAAACCCGATATGATTCTCGTTCATGGAGATACAACTACTACTATAGCTGCGTCCCTTGCAGCATATTA…
	wzx	PROKKA_00007	726	726	0.98	0	0.77	JX975340.1	3567-4823	>PROKKA_00007 PROKKA_00007 O-antigen transporter 7147:8424 reverse GTGAGTGGAATTACGCAAGAGGTTTTTTTGTTGATAAATAAAGATTACAAAAATGTAATATATAATGCTGGCTATTTGCTATGTACTCAAGGTTTTGCGTATCTTGCACCGATTATCGTGCTGGGTCATCTTATAACAACCTTGGGAATTGATGGCTTTGGCAAATATGCATTTGCATTGGTACTGATGGCTTATTTCCAGGTTGTTATTGATTATGGATTTGCTTACAGTTCCAGTCGAGCTGTTTCACAAAGTAGGGATAATATTTGTCAAATATCACGTATATATTTCGCAACCAATTTCATCAAAATTGTTCTAACAATTTTATTATA…
	rmlC	PROKKA_00008	682	682	0.77	0	0.96	LM997143.1	180127-180540	>PROKKA_00008 rmlC dTDP-4-dehydrorhamnose 3,5-epimerase 8421:8954 reverse ATGAACGTAATTAAAACAGAAATTCCAGATGTACTGATTTTTGAACCGAAAGTTTTTGGTGATGAGCGTGGTTTCTTTATGGAAAGCTTTAATCAGAAAGTTTTTGAAGAAGCTGTAGGGCGGAAGGTTGAATTTGTTCAGGATAATCATTCTAAATCATCTAAGGGTGTGTTACGCGGACTGCACTATCAGCTGGAACCTTATGCTCAAGGTAAATTAGTTCGTTGTGTGGTCGGTGAAGTATTTGATGTAGCAGTTGATATTCGTAAATCGTCACCTACATTTGGGAAATGGGTTGGGGTGAATTTGTCTGCTGAGAATAAGC…
	rmlA	PROKKA_00009	1469	1469	1	0	0.97	EU294168.1	3180-4058	>PROKKA_00009 rfbA glucose-1-phosphate thymidylyltransferase 8959:9837 reverse ATGAAAACGCGTAAAGGTATTATTTTAGCGGGTGGCTCTGGTACTCGTCTTTATCCTGTGACTATGGCTGTCAGTAAACAGCTATTACCTATTTATGATAAGCCGATGATCTATTACCCGCTCTCTACACTAATGTTAGCGGGTATTCGCGATATTCTGATTATAAGTACGCCACAGGATACTCCTCGTTTTCAACAACTGCTGGGTGACGGGAGCCAGTGGGGCCTGAATCTTCAGTACAAAGTGCAACCGAGTCCGGATGGTCTTGCGCAGGCATTTATCATCGGTGAAGAGTTTATCGGTGGTGATGATTGTGCTTT…
	rmlD	PROKKA_00010	1591	1591	1	0	0.99	EU294170.1	2262-3161	>PROKKA_00010 rmlD dTDP-4-dehydrorhamnose reductase 9895:10794 reverse ATGAATATCCTCCTTTTTGGCAAAACAGGGCAGGTAGGTTGGGAGCTACAGCGTGCTCTGGCACCGCTGGGTAATTTGATTGCTCTTGATGTTCACTCCACTGATTACTGTGGTGATTTTAGTAATCCTGAAGGTGTAGCTGAAACCGTAAGAAGCATTCGGCCTGATATTATTGTCAACGCAGCCGCTCACACCGCAGTAGACAAAGCAGAATCAGAACCGGAGTTTGCACAATTACTTAACGCGACGAGTGTCGAAGCGATCGCGAAAGCAGCCAATGAAGTCGGCGCCTGGGTTATTCACTACTCTACTGACTACGTATTTCCGG…
	rmlB	PROKKA_00011	1938	1938	0.99	0	0.99	GU068044.1	1257-2341	>PROKKA_00011 rfbB dTDP-glucose-4,6-dehydratase 10794:11879 reverse GTGAAAATACTTGTTACTGGTGGCGCAGGATTTATTGGTTCTGCTGTAGTTCGTCACATTATAAATAATACGCAGGATAGTGTTGTTAATGTCGATAAATTAACGTACGCCGGAAACCTGGAATCACTTGCTGATGTTTCTGATTCTGAACGCTATGTTTTTGAACATGCGGATATTTGCGATGCTGCTGCAATGGCGCGGATTTTTGCTCTGCATCAGCCGGATGCAGTGATGCACCTGGCTGCTGAAAGCCATGTGGATCGTTCAATTACAGGCCCTGCGGCATTTATTGAAACCAATATTGTTGGTACTTATGTCCTTTTGGAAGCGG…
	galF	PROKKA_00012	1020	1020	1	0	0.97	AY568960.1	185-781	>PROKKA_00012 galF UTP--glucose-1-phosphate uridylyltransferase subunit GalF 12252:12848 reverse ATGAACGTGCGTCAGGGCGAACCTTTAGGTTTGGGCCACTCCATTTTATGTGCACGACCTGCCATTGGTGACAATCCATTTGTCGTGGTGCTGCCAGACGTTGTGATCGACGACGCCAGCGCCGACCCGCTGCGCTACAACCTTGCTGCCATGATTGCGCGCTTCAACGAAACGGGCCGCAGCCAGGTGCTGGCAAAACGTATGCCGGGCGATCTCTCTGAATACTCCGTCATCCAGACTAAAGAACCGCTTGATCGCGAAGGTAAAGTCAGCCGCATTGTTGAATTTATCGAAAAACCGGA…
CB11127	rmlB	PROKKA_00001	1823	1823	1	0	0.97	LM997363.1	219738-218665	>PROKKA_00001 rfbB dTDP-glucose-4,6-dehydratase 565:1638 forward GTGAAAATACTTGTTACTGGTGGCGCAGGATTTATTGGTTCTGCTGTAGTTCGTCACATTATAAATAATACGCAGGATAGTGTTGTTAATGTCGATAAATTAACGTACGCCGGAAACCTGGAATCACTTGCTGATGTTTCTGATTCCGAACGCTATGTTTTTGAACATGCGGATATTTGCGATGCAGCTGTAATGGCACGGATTTTTGCTCAGCATCAGCCGGATGCAGTGATGCACCTGGCTGCTGAAAGCCATGTTGACCGTTCAATTACAGGTCCTGCGGCATTTATTGAAACCAATATTGTTGGTACATATGTCCTTTTGGAAGCCGCTC…
	rmlA	PROKKA_00002	1613	1613	1	0	0.99	LM997363.1	218664-217789	>PROKKA_00002 rmlA D-glucose-1-phosphate thymidylyltransferase 1639:2514 forward ATGAAAGGTATTATTTTAGCTGGTGGTTCCGGAACTAGGCTTTATCCCATCACAATGGGTATTTCCAAGCAATTGCTCCCTGTCTATGATAAACCGATGATTTACTATCCTTTATCAGTTCTGATGCTCGCTGGGATTCAAGATATTCTGGTTATTACTACGCCAGAAGACCAGCATGGATTTATTAGACTACTAGGGGATGGAACCCAATTTGGTATTAATCTCACATATGCGATACAGCCAAATCCTGATGGCTTAGCTCAGGCTTTTATTATAGGTGAAAAATTTATCGGTCAAGACTCTGTATGTTTAGTTCTT…
	fdtA	PROKKA_00003	726	726	1	0	0.99	LM997363.1	217799-217404	>PROKKA_00003 wbtA dTDP-6-deoxy-3,4-keto-hexulose isomerase 2504:2899 forward ATGAAAATTGAATTTATATCATTTCAAAAGCATGGCGATGAACGCGGCATATTAGTTGCACTGGAAGAAAATAGAAATGTTCCTTTTGAAATAAAAAGAGTCTACTACATGTTCGGTACAAAAGAGAATGTACGTAGAGGATATCATGCACATAAGGAATTACGACAACTTGCTATTACGGTAAGTGGATCATGTAAATTTTTGTTGGATGATGGTGAAAGCAAGGAAAATGTTGAGTTGAGCGATCCTACAAGAGGTTTACTTATTGAACCGGGAATTTGGCATGAAATGTATGATTATTCAAAAGATTGCATTCTTATG…
	fdtC	PROKKA_00004	837	837	1	0	0.99	LM997363.1	217407-216946	>PROKKA_00004 PROKKA_00004 putative hexapeptide repeat acetyltransferase 2896:3357 forward ATGAATAAACATAAATTAAGTGATGTTCAGTCCTCGAATATAGGAAAGGGTACTAGGATTTGGCAATTCTCTGTTATATTCCCTGGGGCGATTATAGGAGATGATTGCAATATTTGTGCACATACACTTATCGAAAATGATGTCGTCATAGGAGATAGAGTTACAATAAAGTCTGGTGTATATATATGGGATGGGATTACCTTAGAGGATGACGTTTTTATTGGACCATGTGTGGCTTTTAGTAATGATAAAATGCCGAGGTCAAAAAAATATCCCGAGAAATTCGCTCGAACAGTAGTCAAAAAGGG…
	fdtB	PROKKA_00005	2034	2034	1	0	0.99	LM997363.1	216944-215841	>PROKKA_00005 wbtC aminotransferase 3359:4462 forward ATGATTAGCTTTCTGAATTTGAAGAAAATTAATGGAAGATATAAAAAAGAGTTAATAGCAGCCTGTGCTAAGGTCATTGATTCAGGCTGGTATATACAAGGAAACGAATTAGCCACGTTCGAATCTGAATTTGCTAGTTATTGCGGTACAAAGTATGCCGTAGGAGTTGCTAATGGTTTAGATGCTCTGACATTGGTACTTAGGGCTTGGAAGATAATGGGGAGGTTGAAAGATAATGATAAAATAATGGTGCCCGCCAATACGTATATAGCTTCGATTATTTCAATTACGCAGAATAACTTAGTTCCTATATTAGTTGAGCCAGACTCTCAAACTTTTAATCTT…
	wzx	PROKKA_00006	2311	2311	1	0	0.99	LM997363.1	215844-214579	>PROKKA_00006 wzx O-antigen flippase Wzx 4459:5724 forward ATGAGAAAATTACTATCTGTAACAACGTTTACTGGTATGTTGACCCTGCTGCGAATGGCAGCAGGGTTTTTAATGGCGAAAGTTATCGCTGTTTATTTAGGACCATCTGGTATGGCAATGCTCGGTCAAGTCCAAAATATTGTAGCCATTCTTAATGGTATCATAAGTGCTCCTATTTCTCCTGCGTTGATACGCTATACAGCACAGTATTATGATGGAGGCTATAGACAATGTATACCATGGTGGAGAGCGAGTCTAGGATGGGTGTTAATATTCATGCTAATATTAATGCCATTAATGATTCTTTTTTCACATGATTTATCATTGTGGTTATTTAGCT…
	Glycosyl Transferase	PROKKA_00007	2272	2272	1	0	0.99	LM997363.1	214574-213333	>PROKKA_00007 PROKKA_00007 hypothetical protein 5729:6970 forward ATGAGTTCATTAATTGCTATTTATCACCCTAGTTATCATCAAGGCGGAACAGAAGTTCTTTTTTCACGCTTAGTGGATGTTCTAATTAAATCAGGGAACTCAATAGCGGTGATTGATTATGAAAATGGTATTCTTAATACCAATCTAAAAAAAGAAGGAGTAACATATTATAATGTCAATAGCAATGAGTGGTATCTGTTGCTTGATACGTATACCTTCTTGATAAGCGCAAGAAATATAATGCGCTTTTTGTTTATTTGTAAGGATCATGAGATAAAAAATCCTAAAGTTATGTTTTGGCAATTACATCCATCTGAATTATATTCTGGTCAT…
	Hypothetical protein	PROKKA_00008	1956	1956	1	0	0.99	LM997363.1	213328-212255	>PROKKA_00008 PROKKA_00008 hypothetical protein 6975:8048 forward GTGGGAAATGATAAAAAAATTGTAATCGCTGAGACTAATATGACAGGAGCAGAGCATCTAAGCTTCAACGCTTGTATTATATCTGATTTACTACAGCAAAAAAAAACTATTAAACTTTACTGCTCTGATTCTCAATATAGTTGTTTGCCGGAAAGTATAAGGAGAAAGGTAGAATTTAAAAAAATACCGGTAATACATGGGAAATCTCGAAGTTTTTTCCTTAAGTTTCTTGTTGATATTTTTAATATTTTAAGGATATTTTTCGGTAATAATGAAAAAATAGTTTTGCTTTCAGTATTTCCTCCAACGCTTTTCGTAACTAGTATTCTTGCG…
	wzy	PROKKA_00009	1890	1890	1	0	0.99	LM997363.1	212251-211205	>PROKKA_00009 PROKKA_00009 hypothetical protein 8052:9098 forward ATGGAATTTTATTATTTAATTTTGTTATTCTTAGTAATTGTAAGTATAATATCAGCAGGATTTGATAAAAAAACACACTTTAACCTTTTCTTGGCTTTTACAATATGTGTTTTTTTTATCACTATTTCTTCAATGAGATGGGAACGAGGCACTGATTGGGTCTCTTATTACGAAATATACCAAGCAGCAAAAAATAGTACCGTATGTTCTAATATATACTGTTTAGGGGTGGAGCCAGGGTATTATTTTTTAAACTGGGTGTTCTCTCCATTTGCATCATACTCTATTTTTTTAATGATCTTAGCCGTTTTGATTATTCCAATTAAAACGTTT…
	Glycosyl Transferase	PROKKA_00010	1474	1474	1	0	0.99	LM997363.1	211208-210396	>PROKKA_00010 PROKKA_00010 WbdN 9095:9907 forward ATGAATATGAATCAGCATAACCAATTGGTTTCGATTGTAACTCCGATATATAACTCTGCTAAGTGGGTTAAGCATTTAATTAAAGTAGTTCAAGAACAAACTTATCAGTCATGGGAGATGATTATTATTGATGACTGTTCAAATGATGGAACATTTAGTGTTCTTAGTGAAATAGCTCGATGTGATAAAAGGATTAAAGTATTTAGAAATGAATCAAATTTGGGCCCAGGAAAAACAAGGAACAAAGCTATTGAAATTGCTCGTGGGCGTTTTATTGCTTTCCTTGATGCAGATGATGAGTGGTGCACTAATAAGTTAGAAGTGCAAGTATCAGCTATGTTAGAAAATG…
	manC	PROKKA_00011	2593	2593	1	0	0.99	LM997363.1	210403-208985	>PROKKA_00011 PROKKA_00011 mannose-1-phosphate guanylyltransferase 9900:11318 forward ATGAATAGCATTCAACCAATCATTCTCTGTGGTGGGAGTGGTACAAGATTGTGGCCTCTCTCTAGAGAGTTATATCCTAAACAATTTTTGAGCATAACTTCTGAACAATCAATGCTGCAAAATACAATATCCCGCTTAAAAGGATTGCCTGTAAATGATCCAATTTTAATTTGTAATGAAAAGCACAGGTTTATCGCGGCAGAGCAGTTACGTGCTTCTAAAATTAAATCGGGGGGTATTATTCTTGAACCAGTAGGAAGAAATACAGCCCCAGCAGTTGCACTTGCTGCATTGTCTAATCTTCAGAATGGAA…
	Transposase	PROKKA_00012	942	942	1	0	0.99	LM996613.1	594038-593517	>PROKKA_00012 PROKKA_00012 transposase ORF A, 11402:11923 forward ATGAAACATTCATTTGAAGTAAAACTTGCCGCTGTAAATCATTACCTGGCCGGTCATGCAGGCATCATTTCTACGGCAAAACTCTTTCAACTTTCTCACACCAGCCTCTCACACTGGATTAATCTTTTTCTTCTTCACGGTCCTCAGGCACTGGATTGCAGACACAAGCGTAGCTATTCTCCTGAAGATAAACTTTGCGTGGTTCTTTATGCTCTCGGGCATTCTGAGTCTCTACCCCGGGTAGCTGCCCGGTTTAACATTCCCAGCCACAACATGGTTAAAAACTGGATAAAAGGCTACCGCAAATCTGGTAATGAGGCCTTTATCAGGCGC…
	Transposase	PROKKA_00013	1314	7657	1	0	0.99	FN554766.1	566333-567055	>PROKKA_00013 PROKKA_00013 transposase 12028:12750 forward GTGAAACAGCTCATAGCCTCCATCTTCCATGAACACCGGGGATGTTATGGGTACCGGCGGATCCATTGTGAGCTTCAGAAAAGAGGTCTTAAGTTCAGTGGCAAAACGGTGCGAAAACTGATGCAACAGCTCGGCCTGAAGTCTCCTGTGCGCCTGAAGAAATACCGGTCTTACCGGGGAAATATGGGACTCGCTGCAGAAAATATCCTTCAGCGGCAGTTCAAAGCGGAAGCTCCCTGTGAGAAATGGGTGACAGATATCACCGAATTCAGGGCTGGCGGACAAAAACTGTACCTGTCCCCGATACTTGATTTGTTTAACGGGGAAATCGTGGCGTGGG…
	manB	PROKKA_00014	2483	4155	1	0	0.99	LM997363.1	208559-207189	>PROKKA_00014 cpsG phosphomannomutase 12861:14231 forward ATGACGATATTAACCTGTTTCAAAGCCTACGATATTCGTGGCAAACTTGGTGAAGAATTAAACGAAGATATTGCATGGCGTATTGGCCGCGCTTATGGCGAATTCCTGAAGCCAAAATCTATTGTCCTGGGCGGCGATGTGCGCCTGACCAGCGAGACGTTAAAGCTGGCGCTGGCGAAAGGACTGCAGGATGCGGGGGTGGATGTGCTGGATATTGGCATGTCGGGCACTGAAGAGATTTACTTCGCTACCTTCCATCTCGGCGTGGATGGCGGCATCGAAGTTACCGCCAGCCATAACCCTATGGATTACAACGGCATGAAACTGGTGCGCGAAGGGGC…
	gnd	PROKKA_00015	2209	2209	0.98	0	0.97	AB972414.1	12029-13356	>PROKKA_00015 PROKKA_00015 6-phosphogluconate dehydrogenase 14395:15738 forward ATGTCAAAGCAACAGATTGGCGTAGTCGGTATGGCAGTGATGGGGCGCAACCTTGCGCTCAACATCGAAAGCCGTGGTTATACCGTCTCTATTTTCAACCGTTCCCGTGAAAAGACGGAAGAAGTGATTGCCGAAAATCCGGGCAAGAAACTGGTTCCTTACTATACGGTGAAAGAGTTTGTTGAATCTCTGGAAACGCCTCGTCGCATCCTGTTAATGGTGAAAGCAGGTGCAGGCACGGATGCTGCTATTGATTCTCTCAAGCCATACCTCGATAAAGGCGACATCATCATTGATGGCGGTAATACCTTCTTCCAGG…
CB15123	rmlB	PROKKA_00001	1938	1938	0.99	0	0.97	KP835691.1		>PROKKA_00001 rfbB dTDP-glucose-4,6-dehydratase 131:1291 forward GTGTTAATACCTCTATTAATCAAGTTAAGAGCGGCTCATTTAACAGCATGCTCTGATGTAATATGGAATAAAAAAGTGAAGATACTTGTTACTGGTGGCGCAGGATTTATTGGTTCTGCTGTAGTTCGTCACATTATAAATAATACGCAGGATAGTGTTGTTAATGTCGATAAATTAACGTACGCCGGAAACCTGGAATCACTTGCTGATGTTTCTGATTCTGAACGATATGTTTTTGAACATGCGGATATTTGCGATGCTGCTGCAATGGCGCGGATTTTTGCTCAGCATCAGCCGGATGCAGTGATGCACCTGGCTGCTGAAAGCCATGTGG…
	rmlD	PROKKA_00002	1469	1469	1	0	0.96	CP012633.1	1882262-1883161	>PROKKA_00002 rmlD dTDP-4-dehydrorhamnose reductase 1291:2190 forward ATGAATATCCTCCTTTTCGGCAAAACAGGGCAGGTAGGTTGGGAACTACAGCGTGCTCTGGCACCTCTGGGTAATTTGATTGCTCTTGATGTCCACTCCACTGATTATTGTGGTGATTTTAGTAACCCTGAAGGTGTGGCTGAAACAGTCAAAAGAATTCGACCTGATGTTATTGTTAATGCTGCGGCTCACACCGCAGTAGATAAGGCTGAGTCAGAACCCGAATTTGCACAATTACTCAATGCGACTAGCGTTGAATCAATTGCAAAAGCGGCTAATGAAGTTGGGGCTTGGGTAACTCATTACTCAACTGACTACGTATTCCCTGG…
	rmlA	PROKKA_00003	1369	1369	1	0	0.95	KJ755553.1	2150-3028	>PROKKA_00003 rfbA glucose-1-phosphate thymidylyltransferase 2248:3126 forward ATGAAAACGCGTAAAGGTATTATTTTAGCGGGTGGTTCTGGTACTCGTCTTTATCCTGTGACTATGGCTGTCAGTAAACAGCTGTTACCGATTTATGATAAACCGATGATCTATTACCCGCTTTCTACACTGATGTTAGCGGGTATTCGCGATATTCTGATTATCAGTACGCCACAGGATACTCCTCGTTTTCAACAACTGTTGGGTGACGGGAGCCAGTGGGGGCTAAATCTTCAGTACAAAGTGCAACCGAGTCCAGATGGTCTTGCGCAGGCATTTATCATCGGTGAAGAGTTTATCGGTGGTGATGATTGTGCTTT…
	fdtA	PROKKA_00004	122	122	0.84	4e-24	0.73	GU299792.1	3065-3418	>PROKKA_00004 wbtA dTDP-6-deoxy-3,4-keto-hexulose isomerase 3140:3559 forward ATGAATGTAAAAAATTTCCCCTTACAAAAATATGGAGATGAACGTGGCTTACTTATTGCTATTGAAGAGCAAAAAGATATACCATTTTCGATAAAACGGATTTATTATATTTTCGATACATTAAAAGGAGTTAGGCGCGGGTTTCACGCACATAAAGTTACACGGCAAGTAGCTATTGTGGTTCGTGGTAGTTGTAAATTCCTAATGGATGATGGCCATCAGAAAGTAAATGTTGAGCTTCAGGAATCATCTCAAGGACTACTAATTGAACCCTTAATATGGCATGAAATGTATGATTTTAGTGATGATTGCGTACTAATG…
	fdtC	PROKKA_00005	No significant similarity found.							>PROKKA_00005 PROKKA_00005 putative hexapeptide repeat acetyltransferase 3537:4001 forward ATGATAATACACAAATTAAGTGACGTGCAAACCACTAATATTGGAGAGGATACTACCATCTGGCAATTCGTTGTTATTTTGGCTGGTGCAGTGATTGGCAGAAATTGTAATATTTGTGCAAATGTATTAGTGGAGAATGATGTCATAATCGGAGATAATGTAACAATTAAAAGTGGTGTTTATATTTGGGATGGTGTTATTCTTGAGGATAACGTATTTATAGGGCCTTGTGTAGCATTTACTAATGATAAATACCCACGTTCAAAAGAGTATCCAAATGTCTTCTTAAAAACTCGCGTGAAGAAAGG…
	fdtB	PROKKA_00006	No significant similarity found.							>PROKKA_00006 wbtC aminotransferase 4006:5127 forward ATGAAAGAGATAAAATTTCTTGATTTATATAAAATTAATGAACGATATCAGAAAGAGTTATCCGAAGCATGTTTGAAAGTAATTAATTCCGGATGGTATATCATGGGGAATGAATTAAGTACTTTTGAGCATGATTTTGCAGAGTATTGCGGAGTTGAACATTGCATCGGGGTAGCTAATGGATTAGACGCCCTTAACTTGGTTCTGCGAGCATGGAAGGAACTAAGGTATATAAAAGAAGGCGATGAGATTATCGTGCCAGCAAATACTTATATAGCGTCCATACTTGCAATAACAGAGAATAACCTTGTCCCTGTTTTAATTGAACCAAGTGTTGATACATAT…
	wzx	PROKKA_00007	No significant similarity found.							>PROKKA_00007 wzx O-antigen flippase Wzx 5111:6382 forward ATGAAACGCTTTTTTAAAGTTGCAATCTTATCTGCAATATTTACATTTCTAAAAATGATTGCTGGCTTTATAGTCGGCAAAGTTATTGCTATATATACCGGTCCATCAGGTATCGCTATGTTAGGACAGGTACAAAGCCTAATGAATATTTCTGTAGGTGTTGCAACATCTCCTGTTGGAAATGGATTAGTTCGTTATACAGCAGAAAATTGGGATGGAGGTAAAGGGAAATGTAAATGTGCACCGTGGTGGAGTAGCTGTATTCGAGTCGCGATAATAATTTTATTAGTATTTGCTCCTTTAGGCTTCATATTTTCTAAATCAATATCGTTGATTCTAT…
	Glycosyl transferase	PROKKA_00008	No significant similarity found.							>PROKKA_00008 PROKKA_00008 hypothetical protein 6395:7426 forward ATGAAAATAGTTATACCTGTGTTTGGCTTCGGTAAGTCTGGTGGTGAGCGGGTTTTATCAAAATTATCTTCGGAGTTAGTTAAAATTGGATGTTATGTATATTTTGTAACATTGAAAAGTTCGGAGGAAATTTATTATAAAACTGATGCAGAAATTGTATTTTGTAATTGTTCCACTAAAAAAAATAAGGTTCTTAAATTCCTAAATAATAATTATTTACTTTATAAGAAATGTAAGGAATTGAAACCTGATTGCATAATTGCTAATTTTCACTTGACGGCTTTTTTGGTTTTTCTCTTACCAAGATCAATACGGAAATATTATTATATTCAA…
	rmlC	PROKKA_00009	No significant similarity found.							>PROKKA_00009 rmlC dTDP-4-dehydrorhamnose 3,5-epimerase 7439:7972 forward GTGAATGTAATAAAAACCAAAATTAAAGATCTTTTAATTATTGAGCCCAAGGTGTTTTTGGATGACAGAGGCTTTTTTATGGAAAGCTATAACCATGCAAAATTTGTGAATGCCATAGGCAAAAATATTGAATTTGTGCAAGATAATCATTCTAAGTCCAGCAAGGGGGTTTTGAGAGGGCTTCATTATCAAACTTATCCTTACGCACAAGGTAAACTAGTTAGATGTACATTGGGCGAAGTCTTTGATGTCGCGGTTGATATGAGAAAAGATTCTCTAACGTATGGAGAATGGGTTGCAGTTCTTCTTTCTTCGTCAAATAAAC…
	Glycosyl transferase	PROKKA_00010	No significant similarity found.							>PROKKA_00010 PROKKA_00010 glycosyl transferase family protein 7998:8927 forward GTGAAAAATATCGTCGCTGGTAATAAAAAGATCTTAGGCGTTGTTGTATTATTTGAACCAGATATCCATCATTTACAAAAATTATTTGATAGTGTAAGTAATCAAGTAAATGCCGTGATTTTTGTAGATAATTCTAAAGTAAGCAACCTTGACATAATAAACAATTTGCGGGAGTATTCTTCTATACCAGTCATATATAAATACCTAAACGATAATAAGGGAATAGCAATTGCTCAAAACATTGGTATCCAGTATTGTCTGGTCGAGAATTATTCTCATGTGCTTTTACTGGACCAAGACAGCATACTGCCGGATACT…
	wzy	PROKKA_00011	No significant similarity found.							>PROKKA_00011 PROKKA_00011 hypothetical protein 8967:10010 forward ATGAATATATATTTGTTTATTTTTTCATTATTGCTCTTACTTTCGTATCCGAAAGATCTAAAGCAATTTTTTTACCCAACAGTGATTATACTATTTTTATTCTCTTCATTTAGAGGAATTGAAGTCGATCGTGATCATGCAAATTATATTGAACTAATAACCTTAGCTTCTAATAATTTAAGTTACCCTATTGAGCCAGGATTTAAAATACTAAGTTTTATATCTGTAAATATTTTTGGTGGGTATTTTTTTGTCTTCTTGGCTTTTGCGTTTATTTCTATTTATTACAAGGCTAAGGCAATAAGGCTAATTTCGCCTTATCCCATGTTGTC…
	Glycosyl transferase	PROKKA_00012	No significant similarity found.							>PROKKA_00012 PROKKA_00012 glycosyl transferase group 2 family protein 10049:10804 forward ATGATATCAGTTTGTATTGCAACATATAATGGTGCTGAATTTATATATCAACAAATATCCAGTATACTTTATCAATTAAATGCTGGGGATGAAATAATTATTTCTGATGATGGATCCACTGACAATACTTTAGAAATAATAGAAAGCTTTAATGATGGAAGAATAAAATTATATAATCACCAGAAGAAAGAAATTAAGGGTTCAAACGTCGAAAAAAATATTTCTTATGTGTCAAATAATATACAAAACGCCTTGTCTAAGGCTAAAGGTGATATTATATTTCTTGCTGATCAAGATGATATATGGTT…
	Glycosyl transferase	PROKKA_00013	No significant similarity found.							>PROKKA_00013 PROKKA_00013 glycosyl transferase, group 1 family protein 10818:11927 forward ATGAAGTCTATAGGATTAAATGTGAAAAAGAAATTGCTGATAGTCAATAAAATGTATTACCCTGATATTGGAGGGGTGGAAACGGTAGTAAAGCAATATGCTGAATATTTAACTCATTTTTTTGATGTTACTGTATTAGTTGTATCACCTAAATTTAATATTAAGAGTACTCTTGAAAATATAAATGAAGTTAAGGTCATTCGATGTTCTTCTTTTGGTACCTTTTTATCAATGCCTGTGTCATTTTCATTCTTAGTGAAACTATTTACTATAAAAAAAACGTTCGACTATATTCATTTTCATGAGC…
	manC	PROKKA_00014	No significant similarity found.							>PROKKA_00014 PROKKA_00014 mannose-1-phosphate guanylyltransferase 11943:13364 forward ATGTTATATCCAGTTATAATAGCCGGAGGAGTTGGATCCAGACTATGGCCTCTTTCTCGTCAATCACGACCAAAGCAGTTTTTAGCGTTGGGACAAAACAAATTCTCAATGTTAGAAACTACATTGGCAAGAATTGCTTCACTTAAGTATGCGAAACCATTTGTCGTATGTAATGAATCACATAGATTTCTTGTGGCTGAATCTCTAAGAAAACTTGGTAAGTTACAACGAAATATTATTTTGGAGCCATTACAAAAAAATACTGCTCCAGCTATTACCTTAGCAGCTTTAGCAGCTCTTGATGAGTCAGCG…
	manB	PROKKA_00015	2507	2507	0.99	0	0.99	AY012190.1	2249-3611	>PROKKA_00015 cpsG phosphomannomutase 13385:14755 forward ATGACTATATTAACCTGCTTTAAAGCCTATGATATTCGCGGGAAATTAGGCGAAGAACTGAATGAAGATATTGCGTGGCGCATTGGTCGCGCCTATGGCGAATTTCTCAAACCGAAAACCATTGTGTTAGGCGGTGATGCCCGCCTCACCAGCGAAACCTTAAAACTGGCGCTGGCGAAAGGTTTACAGGATGCGGGCGTCGATGTGCTGGATATTGGCATGTCCGGCACCGAAGAAATCTATTTCGCCACGTTCCATCTCGGCGTGGATGGCGGCATTGAAGTCACCGCCAGCCATAATCCGATGGATTATAACGGCATGAAGCTGGTTCGCGAGGGGGC…
